# Supplementary material for: Comparing the Efficacy of Carboplatin plus 5-Fluorouracil, Cisplatin plus 5-Fluorouracil, and Best Supportive Care for Advanced Esophageal Squamous Cell Carcinoma: A Propensity Score Analysis from a Tertiary Hospital in Southern Thailand
Source: J Clin Med. 2024 Mar 17;13(6):1735. doi: 10.3390/jcm13061735 (PMC10971724; doi:10.3390/jcm13061735)
Supplement: Supplementary file 1 [file jcm-13-01735-s001.zip]

Archive with 1 entries (1 files):
- jcm-2906600-supplementary.pdf
